# Supplementary material for: TLR4 Deficiency Affects the Microbiome and Reduces Intestinal Dysfunctions and Inflammation in Chronic Alcohol-Fed Mice
Source: Int J Mol Sci. 2021 Nov 27;22(23):12830. doi: 10.3390/ijms222312830 (PMC8657603; doi:10.3390/ijms222312830)
Supplement: Supplementary file 1 [file ijms-22-12830-s001.zip]

Archive with 1 entries (1 files):
- ijms-1451443-supplementary.pdf
